# Supplementary material for: Bimodal 1H Double Quantum Build-Up Curves by Fourier and Laplace-like Transforms on Aged Cross-Linked Natural Rubber
Source: Polymers (Basel). 2021 Oct 13;13(20):3523. doi: 10.3390/polym13203523 (PMC8540486; doi:10.3390/polym13203523)
Supplement: Supplementary file 1 [file polymers-13-03523-s001.zip]

Archive with 1 entries (1 files):
- polymers-1383456-supplementary-update.pdf
